# Supplementary material for: Biochar Enhances the Resistance of Legumes and Soil Microbes to Extreme Short-Term Drought
Source: Plants (Basel). 2023 Dec 13;12(24):4155. doi: 10.3390/plants12244155 (PMC10748378; doi:10.3390/plants12244155)
Supplement: Supplementary file 1 [file plants-12-04155-s001.zip]

Archive with 1 entries (1 files):
- plants-2732379-supplementary.pdf
